# Supplementary material for: Validation of Reference Genes for RT-qPCR Studies of Gene Expression in Preharvest and Postharvest Longan Fruits under Different Experimental Conditions
Source: Front Plant Sci. 2016 Jun 3;7:780. doi: 10.3389/fpls.2016.00780 (PMC4891570; doi:10.3389/fpls.2016.00780)
Supplement: Table S1 — Cq values of all samples in longan. [file DataSheet1.XLS]

## Sheet: Sheet1
Table S1︱Cq values of all samples in longan.
		CYP	RPL	GAPDH	TUA	TUB	Fe-SOD	Mn-SOD	Cu/Zn-SOD	18SrRNA	Actin	Histone H3	EF-1a
Different varieties	pericarp	23.83	24.28	20.89	25.28	24.6	26.14	25.07	23.87	12.52	24.7	26.23	19.98
		23.96	24.44	21.15	25.56	24.58	26.31	25.18	24.98	12.71	24.81	26.67	20.06
		24.01	24.56	21.34	25.51	24.7	26.29	25.32	24.95	12.83	24.84	26.95	20.08
		23.71	23.71	21.28	27.92	24.31	26.34	25.49	26.48	12.62	23.73	26.33	19.91
		23.82	23.92	21.29	27.86	24.28	26.28	25.56	25.61	12.68	23.67	26.56	19.86
		23.99	23.65	21.25	27.93	24.43	26.24	25.75	25.61	12.72	23.74	26.63	19.92
		25.34	25.04	20.64	24.86	24.15	25.7	24.79	25.19	11.52	23.98	25.55	20.65
		25.51	25.07	20.56	24.76	24.13	25.69	24.84	24.65	11.48	23.97	25.22	20.59
		25.53	25.07	20.52	24.76	24.48	25.67	25.12	24.37	11.25	23.88	25.56	20.78
		25.43	24.62	21.13	25.13	24.99	26.58	23.79	24.84	11.45	25.56	25.34	21.14
		25.42	24.95	21.33	25.19	25.01	26.51	23.84	25.06	11.77	25.63	25.52	21.15
		25.02	24.96	21.06	25.21	25.27	26.61	23.91	26.31	11.63	25.55	25.87	21.22
		25.2	25.29	22.74	26.03	25.86	27.21	25.95	25.53	12.17	25.61	27.21	21.45
		25.46	25.32	22.61	26.47	25.57	27.18	25.86	25.65	12.29	25.66	27.18	21.31
		25.51	25.46	22.88	26.51	25.62	27.11	25.94	25.7	12.34	25.71	26.81	21.24
		25.63	25.8	21.43	27.97	27.69	26.96	25.65	25.66	12.31	25.58	27.96	21.59
		25.51	25.75	22.03	27.71	27.55	26.77	25.93	25.28	12.44	25.83	27.69	21.55
		25.42	26.02	21.47	27.63	27.95	26.9	25.43	25.41	12.43	25.84	27.8	21.49
	aril	25.93	25.16	20.3	31.11	24.32	27.12	22.21	22.84	13.12	25.31	26.54	21.03
		26.03	25.11	20.32	31.02	24.46	27.16	22.31	24.53	13.29	25.6	26.7	21.12
		25.67	25.04	20.53	31.08	24.34	26.93	22.29	24.05	13.19	25.64	26.76	21.09
		25.11	24.89	20.66	29.17	24.94	26.29	22.62	25.44	12.35	25.18	25.6	20.92
		24.59	25.16	20.85	28.71	24.82	26.49	22.54	24.74	12.51	25.46	25.55	20.97
		25.17	24.96	20.79	28.86	24.95	26.61	22.64	25.53	12.63	25.54	25.48	21
		25.59	26.61	21.98	30.26	25.02	28.15	23.46	25.93	12.82	26.94	27.93	22.61
		25.63	26.51	22.24	30.45	25.33	28.3	23.61	25.76	13.03	26.92	28.13	22.62
		26	26.4	22.69	30	25.05	28.45	23.55	25.35	12.76	26.93	27.98	22.73
		28.96	27.39	22.31	31.7	30.65	28.87	23.91	26.93	16.14	27.69	29.11	22.66
		28.51	27.67	22.6	31.5	30.81	28.55	23.96	27.02	16.35	27.78	28.98	22.7
		28.97	27.63	22.7	31.51	30.29	28.72	23.82	26.71	16.34	27.9	28.94	22.76
		28.51	27.86	24.9	29.88	26.57	28.51	25.77	27.87	15.52	28.12	27.28	24.05
		28.49	27.45	25.02	29.28	26.84	28.71	25.94	28.02	15.68	28.12	27.47	24.2
		28.34	27.65	25.09	29.41	26.61	28.98	26.02	28.18	15.78	27.82	27.54	23.92
		28.45	26.85	24.77	29.34	26.93	29.86	26.08	27.68	16.63	28.76	28.77	23.95
		28.74	26.7	24.82	29.75	26.65	29.64	25.89	27.95	16.32	28.25	28.93	24.05
		28.55	26.9	24.75	29.75	26.8	29.94	26.06	27.73	16.15	28.63	28.61	24
Different developmental stages	pericarp	32.02	31.9	28.47	33.39	32.07	33.76	32	31.2	21.76	30.45	31.13	27.71
		31.96	31.65	28.54	33.36	31.98	33.88	32.05	31.03	21.65	30.43	31.1	27.77
		31.83	31.85	28.42	33.18	31.98	33.79	32.05	31.1	21.61	30.37	31.22	27.8
		30.53	30.91	27.08	31.63	28.45	32.74	31.86	31.46	21.59	30.1	33.41	27.89
		30.78	30.88	27.18	31.64	28.45	32.84	31.76	31.67	21.73	30.03	33.5	27.87
		30.4	31.16	27.3	31.66	28.56	32.71	31.75	31.67	21.83	30.12	33.64	27.9
		29.04	29.84	26.93	29.54	27.9	30.89	30.05	29.55	21.15	29.15	30.88	25.69
		28.99	29.57	26.84	29.76	27.77	30.8	30.03	29.59	21.28	29.3	30.78	25.71
		28.63	29.62	26.81	29.63	27.84	31.02	30.07	29.59	21.24	29.4	30.85	25.73
		28.41	28.54	25.07	29.55	28.03	29.74	28.24	28.62	18.27	28.49	29.03	24.02
		28.42	28.31	24.99	29.69	28.12	29.69	28.1	28.72	18.23	28.77	28.91	24.09
		28.63	28.45	25.08	29.54	28.23	29.68	28.26	28.58	18.29	28.6	29.27	24.12
		28.03	26.56	25.95	31.76	28.97	30.74	29.02	28.07	17.49	26.65	29.94	24.3
		28.35	26.35	25.72	31.7	29.02	30.56	29.23	28.13	17.52	26.64	29.99	24.35
		27.93	26.23	25.81	31.78	29.09	30.71	29.11	28.06	17.66	26.74	29.97	24.27
		29.84	30.12	26.66	30.29	30.19	31.42	29.59	28.74	19.29	30.22	31.28	25.92
		29.67	30.37	26.67	30.11	29.95	31.4	29.72	28.7	19.07	30.23	31.09	25.84
		29.45	30.58	26.77	30.04	29.83	31.39	29.54	28.6	19.19	30.05	31.28	25.77
	aril	29.27	28.5	25.79	30.22	28.54	30.56	27.79	29.75	18.84	27.89	29.71	23.77
		29.15	28.69	25.79	30.12	28.61	30.67	27.87	29.64	19.16	27.96	29.45	23.77
		29.04	28.33	25.72	30.19	28.82	30.6	27.94	29.6	18.81	27.75	29.59	23.77
		29.24	27.63	25.17	27.72	24.27	30.45	27.45	29.18	15.65	25.43	29.82	24.08
		29.11	27.22	25.08	27.55	24	30.21	27.51	29.08	15.55	25.52	29.79	24.07
		29.48	27.89	25.01	27.41	24.03	30.3	27.62	29.17	15.56	24.14	29.69	24.06
		31.4	30.05	26.84	27.54	23.68	30.75	29.33	29.87	18.34	24.64	30.72	25.33
		31.72	29.98	26.62	27.7	23.43	30.51	29.13	29.97	18.51	24.54	30.67	25.28
		31.58	30.02	26.5	27.52	23.52	30.82	29.42	30	18.29	27.79	30.82	25.2
		29.52	28.12	24.67	26.5	28.65	30.74	26.55	26.99	16.91	27.89	29.82	23.99
		29.44	28.31	24.92	26.45	28.67	30.56	26.6	26.91	16.98	27.87	29.75	24
		29.49	28.22	24.84	26.55	28.94	30.58	26.47	27.14	16.97	27.92	29.88	24.02
		30.54	29.1	25.62	33.17	28.32	31.35	27.65	28.63	17.07	28.83	26.29	24.77
		30.59	29.06	25.66	33.11	28.46	31.48	27.71	28.78	17.18	28.91	26.35	24.84
		30.83	28.89	25.57	33.06	28.33	31.5	27.68	28.84	17.14	28.86	26.26	24.78
		31.38	29.44	25.72	32.26	29.6	31.57	27.59	27.72	16.85	29.55	31.81	24.81
		31.5	29.03	25.92	32.14	29.25	31.85	27.47	27.82	16.84	29.64	31.87	24.84
		31.42	29.21	25.84	32.2	29.45	31.75	27.55	27.76	16.82	29.52	31.68	24.82
Different organs	root	28.15	24.71	30.91	30.08	23.85	32.35	32.87	31.39	25.73	29.88	31.86	31.91
		28.29	24.98	30.86	30.32	23.74	32.25	32.9	31.44	25.99	29.82	31.78	32.07
		28.25	24.64	31.07	30.47	23.53	32.4	32.77	31.31	25.88	29.95	31.58	32.32
	shoot	30.5	23.49	32.13	25.65	31.35	31.26	30.47	30.29	21.44	32.38	33.53	29.1
		30.39	23.27	32.28	25.79	31.52	31.38	30.35	30.42	21.33	32.25	33.43	28.94
		30.42	23.35	32.41	25.7	31.41	31.4	30.5	30.35	21.17	32.08	33.5	29.12
	leaf	27.95	24.25	31.78	23.49	29.58	32.96	33.59	32.5	26.77	26.19	28.14	32.92
		27.79	24.22	31.88	23.43	29.42	33.85	33.65	32.45	26.98	26.3	28.21	32.84
		27.5	24.67	32.01	23.3	29.63	32.77	33.76	32.58	26.74	26.03	28	32.95
	flower	28.27	23.77	24.83	27.88	27.77	30.63	29.66	29.49	24.28	27.79	29.16	25.68
		28.11	23.81	24.8	27.43	27.59	30.68	29.57	29.53	24.31	27.65	29.19	25.75
		28.15	23.85	24.91	27.6	27.95	30.73	26.69	29.41	24.05	27.71	29.3	25.62
	fruitlets	28.28	23.62	24.64	27.56	27.74	30.18	28.8	28.62	22.27	30.01	28.77	25.99
		28.31	23.63	24.76	27.52	27.81	30.1	29.11	28.56	22.53	30.03	28.87	26.1
		28.48	23.64	24.97	27.34	27.88	30.21	28.93	28.72	22.33	30.05	28.79	25.97
	seed	27.5	22.18	24.83	27.09	29.12	28.89	29.03	28.58	23.57	27.53	29.68	26.26
		27.22	22.35	24.6	27.02	29.02	29	28.84	28.53	23.62	27.41	29.48	26.15
		27.6	22.2	24.56	27.19	28.9	28.81	28.61	28.6	23.52	27.3	29.33	26.24
NAA	pericarp	25.08	22.36	21.04	25.73	23.44	26.45	24.8	22.63	15.9	23.02	25.45	20.6
		25.18	22.18	20.99	25.87	23.48	26.43	24.68	22.6	15.04	23.92	24.99	20.48
		25.04	22.37	21	25.82	23.06	26.31	24.7	22.17	15.04	23.96	25	20.58
		22.5	20.51	22.28	26.94	25.23	26.91	26.27	26.92	16.05	24.8	25.45	21.92
		22.45	20.4	22.54	26.69	25.33	26.93	26.26	27.02	16.45	24.75	25.34	21.96
		22.36	20.32	22.46	26.64	25.24	26.92	26.37	27.46	16.48	24.53	25.45	22.07
		24.84	20.1	21.95	26.32	25.27	26.51	26.29	26.94	15.47	23.29	25.55	21.33
		24.55	20.02	22.05	26.52	25.66	26.25	26.18	26.91	15.53	23.05	25.44	21.33
		24.48	20.09	21.93	26.43	25.72	26.45	26.53	26.89	15.56	23.48	25.3	21.44
2,4-D	pericarp	25.08	22.36	21.04	25.73	23.44	26.45	24.8	22.63	15.9	23.02	25.45	20.6
		25.18	22.18	20.99	25.87	23.48	26.43	24.68	22.6	15.04	23.92	24.99	20.48
		25.04	22.37	21	25.82	23.06	26.31	24.7	22.17	15.04	23.96	25	20.58
		24.34	20.45	21.22	26.27	26.11	26.04	25.84	26.05	14.11	24.52	25.32	21
		24.62	20.62	21.61	26.44	25.88	26.01	25.84	26.12	14.09	24.28	25.45	20.99
		24.47	20.64	21.49	26.24	25.93	26.02	25.44	25.96	14.04	24.42	25.56	20.98
		24.73	20.94	22.08	25.16	25.3	26.05	25.76	26.7	14.33	25.25	24.83	20.73
		24.72	20.66	22.13	25.52	25.6	25.84	25.42	26.22	14.22	25.28	24.96	20.7
		24.75	20.65	21.9	25.56	25.32	25.81	25.46	26.51	14.17	25.03	24.57	20.76
Ethephon	pericarp	25.08	22.36	21.04	25.73	23.44	26.45	24.8	22.63	15.9	23.02	25.45	20.6
		25.18	22.18	20.99	25.87	23.48	26.43	24.68	22.6	15.04	23.92	24.99	20.48
		25.04	22.37	21	25.82	23.06	26.31	24.7	22.17	15.04	23.96	25	20.58
		23.9	18.7	21.24	25.66	23.32	26.11	25.83	25.59	14.43	24.71	24.45	21.06
		23.84	18.92	21.59	25.59	23.21	26.21	25.96	25.76	14.34	24.49	24.75	21.15
		23.72	18.82	21.43	25.85	22.99	26.19	25.84	25.24	14.28	24.57	24.48	21.16
		24.04	19.03	21.68	26.18	27.9	26.09	25.67	25.71	14.32	25.19	26.45	21.12
		24.42	19.28	21.72	26.13	27.79	26.17	25.92	25.5	14.17	25.22	26.63	21.12
		24.32	18.19	21.67	26.59	27.89	26.16	25.65	25.79	14.22	25.28	26.57	20.87
Bagging	pericarp	25.08	22.36	21.04	25.73	23.44	26.45	24.8	22.63	15.9	23.02	25.45	20.6
		25.18	22.18	20.99	25.87	23.48	26.43	24.68	22.6	15.04	23.92	24.99	20.48
		25.04	22.37	21	25.82	23.06	26.31	24.7	22.17	15.04	23.96	25	20.58
		24.98	21.8	22.48	26.81	25.99	27.53	27.52	27.79	16.15	25.28	24.59	22.04
		25.31	21.99	22.45	26.47	26.2	27.69	27.28	27.73	16.27	25.45	24.68	22.07
		25.07	21.7	22.61	26.88	26.33	27.6	27.09	27.85	16.21	25.56	24.26	22.01
		24.91	21.45	22.8	27.39	27.67	26.89	26.92	27.48	15.02	24.51	26.48	21.42
		25.1	21.62	22.9	27.24	27.99	26.92	26.86	27.26	14.86	24.16	26.28	21.25
		24.6	21.63	23	27.54	27.94	26.91	26.86	27.5	14.81	24.33	26.09	21.27
Temperature (4℃, 22℃)	aril	28.78	23.54	27.51	32.09	31.87	31.58	28.51	29.35	18.59	29.58	25.38	26.2
		28.61	23.53	27.03	32.36	31.75	31.88	28.47	29.78	18.66	29.53	25.28	26.21
		28.45	23.27	27.29	32.51	31.55	31.88	28.49	29.45	18.48	29.74	25.07	26.15
		29.53	24.19	25.43	28.41	29.32	30.75	28.11	29.6	17.87	28.95	23.92	25.21
		29.95	24.61	25.3	28.51	28.99	30.58	28.3	30.07	17.78	28.9	23.88	25.11
		29.9	24.03	25.32	28.32	29.23	30.6	28.44	29.8	17.84	29	23.67	25.17
		28.78	23.54	27.51	32.09	31.87	31.58	28.51	29.35	18.59	29.58	25.38	26.2
		28.61	23.53	27.03	32.36	31.75	31.88	28.47	29.78	18.66	29.53	25.28	26.21
		28.45	23.27	27.29	32.51	31.55	31.88	28.49	29.45	18.48	29.74	25.07	26.15
		28.66	20.04	26.69	30.48	33.28	30.89	27.45	29.38	17.87	29.9	24.54	25.17
		28.48	20.27	26.22	30.22	32.45	30.93	27.25	29.12	17.83	29.91	24.75	25.12
		28.74	19.91	26.58	29.9	32.26	30.78	27.25	29.08	17.81	29.57	24.73	25.08
Girdling plus defiliation	fruit abscission zone	31.88	24.47	29.91	26.55	25.44	32.05	32.33	34.6	22.85	31.44	28.88	30.85
		31.71	24.23	29.86	26.47	25.25	31.9	32.5	34.72	22.75	31.46	28.61	30.84
		32	24.44	29.74	26.39	25.35	31.81	32.38	34.63	22.91	31.24	28.76	31.07
		30.5	26.19	29.24	28.47	25.8	30.74	31.56	33.01	21.79	30.36	29.76	30.09
		30.54	26.29	29.03	28.58	25.67	30.82	31.87	33.16	21.98	30.48	29.45	30.31
		30.44	26.11	29.04	28.6	27.23	30.71	31.57	33.2	21.88	30.41	29.57	30.05
	fruitlets	26.68	23.88	24.49	26.12	25.59	28.79	28.32	28.82	22.94	30.05	30.2	24.9
		26.73	24.09	24.71	26.56	25.54	28.77	28.2	28.71	22.95	30.15	30.15	24.64
		26.8	23.9	24.53	26.3	25.6	28.81	28.47	28.56	23.01	30.01	30.28	24.76
		28.73	24.45	25.66	24.99	22.79	30.19	28.87	29.46	23.29	31.59	30.66	25.98
		28.61	24.5	25.68	25.15	22.94	30.26	28.72	29.27	23.16	31.54	30.49	25.88
		28.72	24.56	25.75	24.95	22.72	30.2	29.07	30.61	23.3	31.67	30.58	25.78
