# Supplementary material for: Validation of Reference Genes for RT-qPCR Studies of Gene Expression in Preharvest and Postharvest Longan Fruits under Different Experimental Conditions
Source: Front Plant Sci. 2016 Jun 3;7:780. doi: 10.3389/fpls.2016.00780 (PMC4891570; doi:10.3389/fpls.2016.00780)
Supplement: Table S2 — Data statistics of Cq values of candidate reference genes in longan. Mean, median, minimum, and maximun of Cq values were determined by statistical analysis. [file DataSheet2.XLS]

## Sheet: Sheet1
Table S2︱Data statistics of Cq values of candidate reference genes in longan. Mean, median, minimum, and maximun of Cq values were determined by statistical analysis.
	CYP	RPL	GAPDH	TUA	TUB	Fe-SOD	Mn-SOD	Cu/Zn-SOD	18SrRNA	Actin	Histone H3	EF-1a
Minimum	22.36	18.19	20.3	23.3	22.72	25.67	22.21	22.17	11.25	23.02	23.67	19.86
Maximun	32.02	31.9	32.41	33.39	33.28	33.88	33.76	34.72	26.98	32.38	33.64	32.95
Mean	27.3671	24.8825	24.4154	28.0562	26.7735	29.0171	27.3461	27.7074	17.4261	27.1166	27.8675	23.9877
Median	28.03	24.61	24.75	27.54	26.33	28.98	27.09	27.85	16.48	26.94	27.8	24
