# Supplementary material for: Validation of Reference Genes for RT-qPCR Studies of Gene Expression in Preharvest and Postharvest Longan Fruits under Different Experimental Conditions
Source: Front Plant Sci. 2016 Jun 3;7:780. doi: 10.3389/fpls.2016.00780 (PMC4891570; doi:10.3389/fpls.2016.00780)
Supplement: Table S3 — Candidate genes ranked according to their expression stability values (M) estimated using the geNorm algorithm. [file DataSheet3.XLS]

## Sheet: Sheet1
Table S3︱Candidates genes ranked according to their expression stability values (M) estimated using geNorm algorithm.
Ranking	Different varieties				Different developmental stages				Different organs		NAA		2,4-D		Ethephon		Bagging		Temperature				Girdling plus defoliation
	pericarp		aril		pericarp		aril												4℃		22℃		fruit abscission zone		fruitlets
1	GAPDH Fe-SOD	0.343335	GAPDH Mn-SOD	0.37368	Mn-SOD EF-1a	0.361592	RPL GAPDH	0.409073	Fe-SOD Cu/Zn-SOD	0.398475	GAPDH EF-1a	0.0926443	TUA Histone H3	0.147462	GAPDH EF-1a	0.179391	Fe-SOD EF-1a	0.145279	18SrRNA EF-1a	0.0310726	18SrRNA Actin	0.0497728	GAPDH Mn-SOD	0	GAPDH EF-1a	0
2	Cu/Zn-SOD	0.473455	EF-1a	0.493324	Fe-SOD	0.434187	EF-1a	0.438909	Mn-SOD	0.770322	TUA	0.197683	EF-1a	0.263424	TUA	0.278721	Actin	0.209719	Fe-SOD	0.131243	EF-1a	0.170917	EF-1a	0.0114304	Cu/Zn-SOD	0.0146262
3	18SrRNA	0.562157	Cu/Zn-SOD	0.542146	CYP	0.517595	Mn-SOD	0.502487	RPL	0.996058	18SrRNA	0.263067	Fe-SOD	0.343769	Mn-SOD	0.359422	GAPDH	0.460215	Actin	0.338916	Fe-SOD	0.206058	18SrRNA	0.075849	Mn-SOD	0.203026
4	Mn-SOD	0.61235	Actin	0.576188	GAPDH	0.564846	CYP	0.575115	18SrRNA	1.25168	Fe-SOD	0.319074	CYP	0.396706	Actin	0.419709	TUA	0.537082	Histone H3	0.374679	Histone H3	0.275869	Actin	0.0955134	RPL	0.2452
5	Histone H3	0.639378	Fe-SOD	0.62475	Cu/Zn-SOD	0.616256	Fe-SOD	0.644614	EF-1a	1.46955	Histone H3	0.361219	Mn-SOD	0.473034	Fe-SOD	0.482135	18SrRNA	0.628143	GAPDH	0.432243	Mn-SOD	0.369228	Fe-SOD	0.139573	Histone H3	0.287414
6	EF-1a	0.695969	RPL	0.684411	18SrRNA	0.71835	Cu/Zn-SOD	0.784716	CYP	1.69566	Actin	0.421035	GAPDH	0.527308	18SrRNA	0.616785	CYP	0.677882	Cu/Zn-SOD	0.541237	GAPDH	0.480036	CYP	0.195617	18SrRNA	0.308405
7	RPL	0.723207	CYP	0.755827	Actin	0.81085	18SrRNA	0.882327	GAPDH	1.91424	Mn-SOD	0.478192	Actin	0.59372	CYP	0.679743	Mn-SOD	0.736328	Mn-SOD	0.638204	Cu/Zn-SOD	0.591964	Cu/Zn-SOD	0.246252	Fe-SOD	0.356929
8	Actin	0.746868	18SrRNA	0.802381	RPL	0.868906	Actin	1.12752	Histone H3	2.09206	TUB	0.568846	18SrRNA	0.659072	Histone H3	0.756325	RPL	0.803843	CYP	0.710509	RPL	0.727267	Histone H3	0.483545	Actin	0.387917
9	CYP	0.769806	Histone H3	0.855998	Histone H3	0.922378	Histone H3	1.3192	Actin	2.26515	RPL	0.805345	RPL	0.737455	Cu/Zn-SOD	0.950486	Histone H3	0.897448	TUA	0.817169	CYP	0.844497	TUB	0.627869	CYP	0.459225
10	TUB	0.821468	TUA	1.02489	TUA	1.02022	TUB	1.5684	TUA	2.43204	CYP	1.0041	TUB	0.868229	RPL	1.19664	TUB	1.10023	TUB	1.08915	TUB	0.956967	RPL	0.832739	TUA	0.669138
11	TUA	0.893979	TUB	1.18404	TUB	1.10179	TUA	1.75352	TUB	2.60271	Cu/Zn-SOD	1.23296	Cu/Zn-SOD	1.08472	TUB	1.42593	Cu/Zn-SOD	1.31073	RPL	1.47591	TUA	1.17001	TUA	0.986015	TUB	0.973083
