# Supplementary material for: Validation of Reference Genes for RT-qPCR Studies of Gene Expression in Preharvest and Postharvest Longan Fruits under Different Experimental Conditions
Source: Front Plant Sci. 2016 Jun 3;7:780. doi: 10.3389/fpls.2016.00780 (PMC4891570; doi:10.3389/fpls.2016.00780)
Supplement: Table S4 — Ranking of the candidate reference genes in different samples according to their stability value calculated by NormFinder analysis. [file DataSheet4.XLS]

## Sheet: Sheet1
Table S4︱Ranking of the candidate reference genes in different samples according to their stability value calculated by NormFinder analysis.
Ranking	Different varieties				Different developmental stages				Different organs		NAA		2,4-D		Ethephon		Bagging		Temperature				Girdling plus defoliation
	pericarp		aril		pericarp		aril												4℃		22℃		fruit abscission zone		fruitlets
1	Fe-SOD	0.142431	Actin	0.106783	CYP	0.210631	Fe-SOD	0.190919	Fe-SOD	0.37578	GAPDH	0.0320984	Mn-SOD	0.0215433	GAPDH	0.0619144	GAPDH	0.102266	18SrRNA	0.0114363	18SrRNA	0.0196052	GAPDH	0.196687	RPL	0.00245065
2	GAPDH	0.315723	RPL	0.290989	Fe-SOD	0.224382	RPL	0.316383	Cu/Zn-SOD	0.388225	EF-1a	0.0320984	EF-1a	0.0964774	TUA	0.0906727	TUA	0.161749	EF-1a	0.0114363	Actin	0.0196052	Mn-SOD	0.199207	Mn-SOD	0.00245065
3	Histone H3	0.342863	Fe-SOD	0.292245	Mn-SOD	0.240344	GAPDH	0.317215	RPL	0.4855	TUA	0.0836284	GAPDH	0.17212	EF-1a	0.176147	EF-1a	0.168501	Fe-SOD	0.0530973	Fe-SOD	0.027774	EF-1a	0.223636	18SrRNA	0.020422
4	EF-1a	0.347475	EF-1a	0.362561	EF-1a	0.240508	EF-1a	0.374636	CYP	0.804963	18SrRNA	0.0847674	Histone H3	0.256286	Fe-SOD	0.25236	Fe-SOD	0.259706	Actin	0.267251	EF-1a	0.027774	18SrRNA	0.343915	Histone H3	0.020422
5	Cu/Zn-SOD	0.3688	CYP	0.392904	GAPDH	0.282683	CYP	0.536302	Mn-SOD	0.883064	Histone H3	0.0924413	TUA	0.322602	Actin	0.341741	Actin	0.329388	Cu/Zn-SOD	0.271629	Histone H3	0.132925	Actin	0.350083	Cu/Zn-SOD	0.241721
6	RPL	0.391537	Cu/Zn-SOD	0.492597	Cu/Zn-SOD	0.413897	Mn-SOD	0.643816	Histone H3	1.24892	Fe-SOD	0.0983017	Fe-SOD	0.341849	Mn-SOD	0.38826	Mn-SOD	0.362934	Histone H3	0.2725	Mn-SOD	0.325107	Fe-SOD	0.469343	GAPDH	0.266966
7	18SrRNA	0.451452	18SrRNA	0.493221	Actin	0.634071	18SrRNA	0.725312	18SrRNA	1.4382	Mn-SOD	0.288137	CYP	0.384631	Histone H3	0.415552	CYP	0.634105	GAPDH	0.475703	GAPDH	0.481799	Histone H3	0.533739	EF-1a	0.269413
8	Mn-SOD	0.457494	Histone H3	0.506051	18SrRNA	0.682302	Cu/Zn-SOD	0.943749	Actin	1.59988	Actin	0.446655	Actin	0.384827	CYP	0.542124	18SrRNA	0.67201	Mn-SOD	0.499985	Cu/Zn-SOD	0.625534	TUB	0.558463	Fe-SOD	0.457196
9	Actin	0.462467	Mn-SOD	0.55815	RPL	0.699439	Actin	0.995336	EF-1a	1.61027	TUB	0.556719	18SrRNA	0.689374	18SrRNA	0.605029	Histone H3	0.831599	CYP	0.632796	TUB	0.832373	CYP	0.587785	Actin	0.517359
10	CYP	0.555613	GAPDH	0.72808	Histone H3	0.728743	Histone H3	1.4128	GAPDH	1.99506	RPL	1.21914	TUB	0.835748	Cu/Zn-SOD	1.23427	RPL	0.86342	TUA	0.852697	RPL	0.923741	Cu/Zn-SOD	0.675883	CYP	0.75454
11	TUB	0.615191	TUA	1.14253	TUA	0.865249	TUA	1.67195	TUA	1.99828	CYP	1.34232	RPL	0.904636	RPL	1.65439	TUB	1.17056	TUB	1.78818	CYP	1.11607	RPL	1.07348	TUA	0.939633
12	TUA	0.801727	TUB	1.15123	TUB	0.950661	TUB	1.74403	TUB	2.09672	Cu/Zn-SOD	1.64586	Cu/Zn-SOD	1.4573	TUB	1.70579	Cu/Zn-SOD	1.61288	RPL	2.2974	TUA	1.57783	TUA	1.21693	TUB	1.73525
