# Supplementary material for: Validation of Reference Genes for RT-qPCR Studies of Gene Expression in Preharvest and Postharvest Longan Fruits under Different Experimental Conditions
Source: Front Plant Sci. 2016 Jun 3;7:780. doi: 10.3389/fpls.2016.00780 (PMC4891570; doi:10.3389/fpls.2016.00780)
Supplement: Table S5 — Comparison of the ranking of candidate reference genes according to their stability value calculated by geNorm and NormFinder analysis. [file DataSheet5.xls]

## Sheet: Sheet1
Table S5︱Comparison the ranking of the candidate reference genes according to their stability value calculated by geNorm and NormFinder analysis.
Ranking	Different varieties				Different developmental stages				Different organs		NAA		2,4-D		Ethephon		Bagging		Temperature				Girdling plus defoliation
	pericarp		aril		pericarp		aril												4℃		22℃		fruit abscission zone		fruitlets
	geNorm	NormFinder	geNorm	NormFinder	geNorm	NormFinder	geNorm	NormFinder	geNorm	NormFinder	geNorm	NormFinder	geNorm	NormFinder	geNorm	NormFinder	geNorm	NormFinder	geNorm	NormFinder	geNorm	NormFinder	geNorm	NormFinder	geNorm	NormFinder
1	Fe-SOD	Fe-SOD	Mn-SOD	Actin	Mn-SOD	CYP	RPL	Fe-SOD	Fe-SOD	Fe-SOD	GAPDH	GAPDH	Histone H3	Mn-SOD	GAPDH	GAPDH	EF-1a	GAPDH	18SrRNA	18SrRNA	18SrRNA	18SrRNA	GAPDH	GAPDH	GAPDH	Mn-SOD
2	GAPDH	GAPDH	GAPDH	RPL	EF-1a	Fe-SOD	GAPDH	RPL	Cu/Zn-SOD	Cu/Zn-SOD	EF-1a	EF-1a	TUA	EF-1a	EF-1a	TUA	Fe-SOD	TUA	EF-1a	EF-1a	Actin	Actin	Mn-SOD	Mn-SOD	EF-1a	RPL
3	Cu/Zn-SOD	Histone H3	EF-1a	Fe-SOD	Fe-SOD	Mn-SOD	EF-1a	GAPDH	Mn-SOD	RPL	TUA	TUA	EF-1a	GAPDH	TUA	EF-1a	Actin	EF-1a	Fe-SOD	Fe-SOD	EF-1a	Fe-SOD	EF-1a	EF-1a	Cu/Zn-SOD	18SrRNA
4	18SrRNA	EF-1a	Cu/Zn-SOD	EF-1a	CYP	EF-1a	Mn-SOD	EF-1a	RPL	CYP	18SrRNA	18SrRNA	Fe-SOD	Histone H3	Mn-SOD	Fe-SOD	GAPDH	Fe-SOD	Actin	Actin	Fe-SOD	EF-1a	18SrRNA	18SrRNA	Mn-SOD	Histone H3
5	Mn-SOD	Cu/Zn-SOD	Actin	CYP	GAPDH	GAPDH	CYP	CYP	18SrRNA	Mn-SOD	Fe-SOD	Histone H3	CYP	TUA	Actin	Actin	TUA	Actin	Histone H3	Cu/Zn-SOD	Histone H3	Histone H3	Actin	Actin	RPL	Cu/Zn-SOD
6	Histone H3	RPL	Fe-SOD	Cu/Zn-SOD	Cu/Zn-SOD	Cu/Zn-SOD	Fe-SOD	Mn-SOD	EF-1a	Histone H3	Histone H3	Fe-SOD	Mn-SOD	Fe-SOD	Fe-SOD	Mn-SOD	18SrRNA	Mn-SOD	GAPDH	Histone H3	Mn-SOD	Mn-SOD	Fe-SOD	Fe-SOD	Histone H3	GAPDH
7	EF-1a	18SrRNA	RPL	18SrRNA	18SrRNA	Actin	Cu/Zn-SOD	18SrRNA	CYP	18SrRNA	Actin	Mn-SOD	GAPDH	CYP	18SrRNA	Histone H3	CYP	CYP	Cu/Zn-SOD	GAPDH	GAPDH	GAPDH	CYP	Histone H3	18SrRNA	EF-1a
8	RPL	Mn-SOD	CYP	Histone H3	Actin	18SrRNA	18SrRNA	Cu/Zn-SOD	GAPDH	Actin	Mn-SOD	Actin	Actin	Actin	CYP	CYP	Mn-SOD	18SrRNA	Mn-SOD	Mn-SOD	Cu/Zn-SOD	Cu/Zn-SOD	Cu/Zn-SOD	TUB	Fe-SOD	Fe-SOD
9	Actin	Actin	18SrRNA	Mn-SOD	RPL	RPL	Actin	Actin	Histone H3	EF-1a	TUB	TUB	18SrRNA	18SrRNA	Histone H3	18SrRNA	RPL	Histone H3	CYP	CYP	RPL	TUB	Histone H3	CYP	Actin	Actin
10	CYP	CYP	Histone H3	GAPDH	Histone H3	Histone H3	Histone H3	Histone H3	Actin	GAPDH	RPL	RPL	RPL	TUB	Cu/Zn-SOD	Cu/Zn-SOD	Histone H3	RPL	TUA	TUA	CYP	RPL	TUB	Cu/Zn-SOD	CYP	CYP
11	TUB	TUB	TUA	TUA	TUA	TUA	TUB	TUA	TUA	TUA	CYP	CYP	TUB	RPL	RPL	RPL	TUB	TUB	TUB	TUB	TUB	CYP	RPL	RPL	TUA	TUA
12	TUA	TUA	TUB	TUB	TUB	TUB	TUA	TUB	TUB	TUB	Cu/Zn-SOD	Cu/Zn-SOD	Cu/Zn-SOD	Cu/Zn-SOD	TUB	TUB	Cu/Zn-SOD	Cu/Zn-SOD	RPL	RPL	TUA	TUA	TUA	TUA	TUB	TUB
